# Supplementary material for: Structure-Guided Computational Methods Predict Multiple Distinct Binding Modes for Pyrazoloquinolinones in GABAA Receptors
Source: Front Neurosci. 2021 Jan 15;14:611953. doi: 10.3389/fnins.2020.611953 (PMC7844064; doi:10.3389/fnins.2020.611953)
Supplement: Supplementary file 2 [file Table_1.XLSX]

## Sheet: Column information
Column	Description
Citation	Source of the data
Compound	Compound name
Receptor	Abreviation for the measured receptor
Modulation [%]	Efficacy of the compound, normalized to the blank; 100 % equals to no modulation.
Concentration [μM]	The concentration of the compound, for which the data was taken. "/" is used to indicate the concentration does not apply (i.e.: the data is extracted for calculated maximal efficacy)
Peaked	The data point taken is the maximal value. "Yes" and "No" are used for cases when this is clear by looking at the graphs. In the ambiguous cases "Yes/No" is used.

## Sheet: Supplementary table 1
Citation	Compound	Receptor	Modulation [%]	Concentration [μM]	Peaked
Maldifassi 2016	CGS 8216	a1b2g2	156	10	No
Varagic 2013a/b	CGS 8216	a6b3Q64Cg2 + MTSEA-biotin	120	10	No
Varagic 2013a/b	CGS 8216	a1b3	156	10	Yes/No
Maldifassi 2016	CGS 8216	a1Y209Qb2g2	66	10	No
Varagic 2013a/b	CGS 8216	a1b3g2	126	10	Yes/No
Varagic 2013a/b	CGS 8216	a2b3	114	10	Yes/No
Varagic 2013a/b	CGS 8216	a2b3g2	110	10	Yes/No
Varagic 2013a/b	CGS 8216	a3b3	133	10	Yes/No
Varagic 2013a/b	CGS 8216	a3b3g2	127	10	Yes/No
Varagic 2013a/b	CGS 8216	a4b3g2	130	10	Yes/No
Varagic 2013a/b	CGS 8216	a5b3	132	10	Yes/No
Varagic 2013a/b	CGS 8216	a5b3g2	130	10	Yes/No
Varagic 2013a/b	CGS 8216	a6b3g2	248	10	Yes/No
Varagic 2013a/b	CGS 9895	a1b3	413	10	Yes/No
Maldifassi 2016	CGS 9895	a1b2g2	842	100	Yes
Maldifassi 2016	CGS 9895	a1S269Ib2g2	714	10	No
Ramerstorfer 2011	CGS 9895	a1b3	600	30	No
Ramerstorfer 2011	CGS 9895	a1b3g2	600	30	No
Maldifassi 2016	CGS 9895	a1b2g2S280I	596	10	No
Maldifassi 2016	CGS 9895	a1b2	488	10	Yes/No
Ramerstorfer 2011	CGS 9895	a1b2	450	10	No
Maldifassi 2016	CGS 9895	a1b2g2	437	10	No
Maldifassi 2016	CGS 9895	a1Y209Fb2g2	409	10	Yes/No
Ramerstorfer 2011	CGS 9895	a1b3g2M130C + MTSEA-biotin	400	10	No
Ramerstorfer 2011	CGS 9895	a1b1S290N	400	10	No
Maldifassi 2016	CGS 9895	a1Y209Qb2g2	138	10	Yes
Treven 2018	CGS 9895	a1b3g2	450	10	No
Ramerstorfer 2011	CGS 9895	a2b3g2	300	10	No
Ramerstorfer 2011	CGS 9895	a3b3g2	300	10	No
Ramerstorfer 2011	CGS 9895	a2b3	250	10	No
Ramerstorfer 2011	CGS 9895	a3b3	250	10	No
Ramerstorfer 2011	CGS 9895	a5b3	250	10	No
Maldifassi 2016	CGS 9895	a1b2N265Ig2	215	10	No
Ramerstorfer 2011	CGS 9895	a1b3Q64C + MTSEA-biotin	200	10	No
Ramerstorfer 2011	CGS 9895	a1V211Cb3 + MTSEA-biotin	200	10	No
Ramerstorfer 2011	CGS 9895	a5b3g2	200	10	No
Maldifassi 2016	CGS 9895	a1S269Ib2S265Ig2S280I	189	10	No
Maldifassi 2016	CGS 9895	a1Y209Cb2g2	188	10	Yes/No
Ramerstorfer 2011	CGS 9895	a1b3Q64Cg2 + MTSEA-biotin	180	10	No
Ramerstorfer 2011	CGS 9895	a1b1	150	10	No
Maldifassi 2016	CGS 9895	a1Y209Cb2	143	10	Yes/No
Maldifassi 2016	CGS 9895	a1Y209Qb2	96	10	Yes/No
Treven 2018	CGS 9895	a2b3g2	320	10	No
Treven 2018	CGS 9895	a3b3g2	320	10	No
Treven 2018	CGS 9895	a4b3g2	200	10	No
Treven 2018	CGS 9895	a5b3g2	220	10	No
Treven 2018	CGS 9895	a6b3g2	700	10	No
Maldifassi 2016	CGS 9895	a1Y209Fb2	565	10	Yes/No
Maldifassi 2016	CGS 9895	a1Y209Qb2g2	352	100	Yes
Ramerstorfer 2011	CGS 9895	a1V211Cb3Q64C + MTSEA-biotin	150	10	No
Ramerstorfer 2011	CGS 9895	a3b3g2M130C + MTSEA-biotin	350	10	No
Ramerstorfer 2011	CGS 9895	a3b3g2	320	10	No
Varagic 2013a/b	CGS 9895	a1b3	899	/	Yes
Ramerstorfer 2011	CGS 9895	a1b1	163	/	Yes
Simeone 2019	CGS 9895	a6b3g2	1577	/	Yes
Simeone 2019	CGS 9895	a6b3g2	1460	30	No
Varagic 2013a/b	CGS 9896	a1b3	245	10	No
Maldifassi 2016	CGS 9896	a1b2g2	297	10	No
Maldifassi 2016	CGS 9896	a1Y209Qb2g2	277	10	No
Varagic 2013a/b	CGS 9896	a1b3g2	418	10	Yes/No
Varagic 2013a/b	CGS 9896	a2b3	182	10	Yes/No
Varagic 2013a/b	CGS 9896	a2b3g2	363	10	Yes/No
Varagic 2013a/b	CGS 9896	a3b3	292	10	Yes/No
Varagic 2013a/b	CGS 9896	a3b3g2	345	10	Yes/No
Varagic 2013a/b	CGS 9896	a3b3g2M130C + MTSEA-biotin	260	10	No
Varagic 2013a/b	CGS 9896	a4b3g2	330	10	Yes/No
Varagic 2013a/b	CGS 9896	a5b3	174	10	Yes/No
Varagic 2013a/b	CGS 9896	a5b3g2	261	10	Yes/No
Varagic 2013a/b	CGS 9896	a6b3g2	507	10	Yes/No
Treven 2018	DCBS 120	a6b3g2	280	10	Yes/No
Treven 2018	DCBS 142	a1b3	180	10	No
Treven 2018	DCBS 142	a1b3g2	210	10	No
Treven 2018	DCBS 142	a2b3g2	150	10	No
Treven 2018	DCBS 142	a3b3g2	110	10	No
Treven 2018	DCBS 142	a4b3g2	110	10	No
Treven 2018	DCBS 142	a5b3g2	125	10	No
Treven 2018	DCBS 142	a6b3g2	320	10	Yes/No
Treven 2018	DCBS 146	a6b3g2	160	10	Yes/No
Treven 2018	DCBS 152A	a1b3	50	10	No
Treven 2018	DCBS 152A	a1b3g2	50	10	No
Treven 2018	DCBS 152A	a2b3g2	50	10	Yes/No
Treven 2018	DCBS 152A	a3b3g2	110	10	Yes/No
Treven 2018	DCBS 152A	a4b3g2	50	10	Yes/No
Treven 2018	DCBS 152A	a5b3g2	70	10	Yes
Treven 2018	DCBS 152A	a6b3g2	250	10	Yes/No
Simeone 2019	DCBS 176	a6b3g2	1086	/	Yes
Simeone 2019	DCBS 176	a6b3g2	832	30	No
Simeone 2019	DCBS 183	a6b3g2	526	30	Yes/No
Treven 2018	DCBS 32	a6b3g2	110	10	Yes/No
Simeone 2017	DCBS 76	a1b1	731	10	Yes
Simeone 2017	DCBS 76	a1b1R41N	155	10	Yes
Simeone 2017	DCBS 76	a1b2	817	10	Yes
Simeone 2017	DCBS 76	a1b3	719	10	Yes
Simeone 2017	DCBS 76	a1b1	701	/	Yes
Simeone 2017	DCBS 76	a1b3	776	/	Yes
Simeone 2017	DCBS 96	a1b1	265	10	Yes
Simeone 2017	DCBS 96	a1b1R41N	70	10	No
Simeone 2017	DCBS 96	a1b2	118	10	Yes
Simeone 2017	DCBS 96	a1b3	115	10	Yes
Simeone 2017	DCBS 96	a1b1	248	/	Yes
Simeone 2017	DCBS 96	a1b3	111	/	Yes
Varagic 2013a/b	LAU 156	a1b3	372	10	Yes/No
Simeone 2017	LAU 156	a1b1	405	10	Yes
Simeone 2017	LAU 156	a1b1R41N	60	10	Yes
Simeone 2017	LAU 156	a1b2	335	10	Yes
Simeone 2017	LAU 156	a1b3	372	10	Yes
Simeone 2017	LAU 156	a1b3g2	533	30	Yes
Simeone 2017	LAU 156	a2b3	359	30	Yes
Simeone 2017	LAU 156	a2b3g2	579	30	Yes
Simeone 2017	LAU 156	a3b3	284	10	Yes
Simeone 2017	LAU 156	a3b3g2	385	30	Yes
Simeone 2017	LAU 156	a4b3g2	314	30	Yes
Simeone 2017	LAU 156	a5b3	232	30	Yes
Simeone 2017	LAU 156	a5b3g2	265	30	Yes
Simeone 2017	LAU 156	a6b3g2	1483	10	Yes/No
Simeone 2017	LAU 156	a1b1	425	/	Yes
Simeone 2017	LAU 156	a1b3	382	/	Yes
Mirheydari 2014	LAU 157	a1b3d	100	10	Yes
Mirheydari 2014	LAU 157	a1b2d	100	10	Yes
Mirheydari 2014	LAU 157	a1b3	100	10	Yes
Varagic 2013a/b	LAU 159	a1b3	117	10	Yes/No
Treven 2018	LAU 159	a1b3d	109	10	Yes
Treven 2018	LAU 159	a1b3g2	100	10	Yes
Treven 2018	LAU 159	a2b3g2	100	10	Yes
Treven 2018	LAU 159	a3b3g2	100	10	Yes
Treven 2018	LAU 159	a4b3d	130	30	Yes
Treven 2018	LAU 159	a4b3g2	100	10	Yes
Treven 2018	LAU 159	a5b3g2	80	10	Yes/No
Treven 2018	LAU 159	a6b3d	180	30	Yes
Treven 2018	LAU 159	a6b3g2	280	10	No
Varagic 2013a/b	LAU 161	a1b3	300	10	Yes/No
Varagic 2013a/b	LAU 162	a1b3	140	10	Yes/No
Varagic 2013a/b	LAU 163	a1b3	151	10	Yes/No
Treven 2018	LAU 165	a1b3g2	80	10	Yes
Treven 2018	LAU 165	a2b3g2	110	10	Yes
Treven 2018	LAU 165	a3b3g2	100	10	Yes
Treven 2018	LAU 165	a4b3g2	110	10	Yes
Treven 2018	LAU 165	a5b3g2	70	10	Yes/No
Treven 2018	LAU 165	a6b3g2	100	10	Yes
Varagic 2013a/b	LAU 176	a1b3	1058	10	Yes/No
Simeone 2017	LAU 176	a1b1	507	10	Yes
Maldifassi 2016	LAU 176	a1b2g2	1707	4	No
Simeone 2017	LAU 176	a1b1R41N	180	10	Yes
Simeone 2017	LAU 176	a1b2	1050	10	Yes
Maldifassi 2016	LAU 176	a1Y209Qb2g2	349	4	No
Simeone 2017	LAU 176	a1b3	1124	10	Yes
Simeone 2017	LAU 176	a1b1	515	/	Yes
Simeone 2017	LAU 176	a1b3	1204	/	Yes
Varagic 2013a/b	LAU 177	a1b3	1063	10	Yes/No
Mirheydari 2014	LAU 177	a1b1d	316	10	Yes
Mirheydari 2014	LAU 177	a1b2d	2843	10	No
Mirheydari 2014	LAU 177	a1b3d	3285	10	Yes
Mirheydari 2014	LAU 177	a1b3g2	1179	10	Yes
Mirheydari 2014	LAU 177	a1b3Q64Cd	7000	10	Yes
Mirheydari 2014	LAU 177	a1b3Q64Cd + MTSEA-biotin	2000	10	Yes
Mirheydari 2014	LAU 177	a1S204Cb3d	8500	30	No
Mirheydari 2014	LAU 177	a1S204Cb3d + MTSEA-biotin	3000	30	Yes/No
Mirheydari 2014	LAU 177	a1S204Cb3Q64C + MTSEA-biotin	500	10	Yes
Mirheydari 2014	LAU 177	a2b3	981	10	Yes
Mirheydari 2014	LAU 177	a2b3g2	1039	10	Yes
Mirheydari 2014	LAU 177	a3b3	913	10	Yes
Mirheydari 2014	LAU 177	a3b3g2	815	10	Yes
Mirheydari 2014	LAU 177	a4b3d	1365	10	No
Mirheydari 2014	LAU 177	a4b3g2	981	10	No
Maldifassi 2016	LAU 177	a1b2g2	896	10	Yes/No
Mirheydari 2014	LAU 177	a5b3	528	10	Yes
Maldifassi 2016	LAU 177	a1b2g2	578	1	No
Mirheydari 2014	LAU 177	a5b3g2	977	10	Yes
Maldifassi 2016	LAU 177	a1S269Ib2g2	490	10	Yes/No
Maldifassi 2016	LAU 177	a1Y209Qb2g2	404	1	No
Mirheydari 2014	LAU 177	a6b3d	1639	10	Yes
Mirheydari 2014	LAU 177	a6b3g2	1622	10	No
Maldifassi 2016	LAU 177	a1S269Ib2S265Ig2S280I	117	10	Yes/No
Maldifassi 2016	LAU 177	a1b2N265Ig2	100	10	Yes/No
Varagic 2013a/b	LAU 206	a1b3	360	10	Yes/No
Simeone 2017	LAU 206	a1b1	402	10	Yes
Simeone 2017	LAU 206	a1b1R41N	125	10	Yes
Simeone 2017	LAU 206	a1b2	238	10	Yes
Simeone 2017	LAU 206	a1b3	318	10	Yes
Simeone 2017	LAU 206	a1b3g2	231	10	Yes
Simeone 2017	LAU 206	a2b3	156	10	Yes
Simeone 2017	LAU 206	a2b3g2	124	10	Yes
Simeone 2017	LAU 206	a3b3	175	10	Yes
Simeone 2017	LAU 206	a3b3g2	201	10	Yes
Simeone 2017	LAU 206	a4b3g2	137	1	Yes
Simeone 2017	LAU 206	a5b3	75	10	Yes/No
Simeone 2017	LAU 206	a5b3g2	53	10	Yes/No
Simeone 2017	LAU 206	a6b3g2	393	10	Yes
Simeone 2017	LAU 206	a1b1	424	/	Yes
Simeone 2017	LAU 206	a1b3	323	/	Yes
Simeone 2017	LAU 462	a1b1d	885	10	Yes
Simeone 2017	LAU 462	a1b1	250	30	Yes
Simeone 2017	LAU 462	a1b1g1	175	10	Yes
Simeone 2019	LAU 463	a6b3g2	721	10	Yes
Simeone 2019	LAU 463	a1b3g2	342	30	Yes/No
Simeone 2019	MTI 40	a6b3g2	485	30	Yes/No
Simeone 2019	MTI 54	a6b3g2	803	30	Yes/No
Simeone 2019	MTI 91	a6b3g2	2150	/	Yes
Simeone 2019	MTI 91	a6b3g2	1410	30	No
Simeone 2019	MTI 98	a6b3g2	1470	30	Yes/No
Varagic 2013a/b	PB-Xhe	a1b3	112	10	Yes/No
Varagic 2013a/b	PWZ-007A	a1b3	244	10	No
Varagic 2013a/b	PWZ-007A	a1b3g2	173	10	No
Varagic 2013a/b	PWZ-007A	a2b3	149	10	No
Varagic 2013a/b	PWZ-007A	a2b3g2	110	10	No
Varagic 2013a/b	PWZ-007A	a3b3	146	10	Yes
Varagic 2013a/b	PWZ-007A	a3b3g2	133	10	No
Varagic 2013a/b	PWZ-007A	a4b3g2	123	10	Yes
Varagic 2013a/b	PWZ-007A	a5b3	162	10	Yes
Varagic 2013a/b	PWZ-007A	a5b3g2	151	10	No
Varagic 2013a/b	PWZ-007A	a6b3g2	189	10	No
Varagic 2013a/b	PWZ-009A1	a1b3	154	10	No
Varagic 2013a/b	PWZ-009A1	a1b3g2	123	10	No
Varagic 2013a/b	PWZ-009A1	a2b3	176	10	No
Varagic 2013a/b	PWZ-009A1	a2b3g2	100	10	No
Varagic 2013a/b	PWZ-009A1	a3b3	144	10	No
Varagic 2013a/b	PWZ-009A1	a3b3g2	115	10	No
Varagic 2013a/b	PWZ-009A1	a4b3g2	145	10	No
Varagic 2013a/b	PWZ-009A1	a5b3	154	10	No
Varagic 2013a/b	PWZ-009A1	a5b3g2	142	10	No
Varagic 2013a/b	PWZ-009A1	a6b3g2	409	10	No
Varagic 2013a/b	PZ-II-028	a6b3g2M130C + MTSEA-biotin	2000	10	No
Varagic 2013a/b	PZ-II-028	a6b3Q64Cg2 + MTSEA-biotin	600	10	Yes
Varagic 2013a/b	PZ-II-028	a1b1g2	115	10	Yes/No
Varagic 2013a/b	PZ-II-028	a1b2g2	643	10	Yes/No
Varagic 2013a/b	PZ-II-028	a1b3	1079	10	Yes
Varagic 2013a/b	PZ-II-028	a1b3g2	968	10	Yes
Varagic 2013a/b	PZ-II-028	a1b3g2M130C + MTSEA-biotin	850	10	Yes
Varagic 2013a/b	PZ-II-028	a1V211Cb3Q64C + MTSEA-biotin	250	10	Yes
Treven 2018	PZ-II-028	a1b3g2	1000	30	Yes/No
Treven 2018	PZ-II-028	a2b3g2	950	30	Yes/No
Treven 2018	PZ-II-028	a3b3g2	500	30	No
Treven 2018	PZ-II-028	a4b3g2	250	30	Yes/No
Treven 2018	PZ-II-028	a5b3g2	250	30	Yes
Varagic 2013a/b	PZ-II-028	a2b1g2	115	10
Simeone 2017	PZ-II-028	a1b3	1063	10	Yes
Varagic 2013a/b	PZ-II-028	a2b2g2	465	10
Simeone 2017	PZ-II-028	a1b2	926	3	Yes
Varagic 2013a/b	PZ-II-028	a2b3	760	10	Yes
Simeone 2017	PZ-II-028	a1b1	377	10	Yes
Simeone 2017	PZ-II-028	a1b1d	368	3	Yes
Simeone 2017	PZ-II-028	a1b1g1	320	1	Yes
Treven 2018	PZ-II-028	a6b3g2	1900	30	No
Varagic 2013a/b	PZ-II-028	a2b3g2	875	10	Yes
Simeone 2017	PZ-II-028	a1b1R41N	205	10	Yes
Varagic 2013a/b	PZ-II-028	a3b1g2	111	10	Yes/No
Varagic 2013a/b	PZ-II-028	a3b2g2	615	10	Yes/No
Varagic 2013a/b	PZ-II-028	a3b3	612	10	Yes
Varagic 2013a/b	PZ-II-028	a3b3g2	459	10	Yes
Varagic 2013a/b	PZ-II-028	a4b1g2	134	10	Yes/No
Varagic 2013a/b	PZ-II-028	a4b2g2	341	10	Yes/No
Varagic 2013a/b	PZ-II-028	a4b3g2	226	10	Yes
Varagic 2013a/b	PZ-II-028	a5b1g2	126	10	Yes/No
Varagic 2013a/b	PZ-II-028	a5b2g2	246	10	Yes/No
Varagic 2013a/b	PZ-II-028	a5b3	237	10	Yes
Varagic 2013a/b	PZ-II-028	a5b3g2	209	10	Yes
Varagic 2013a/b	PZ-II-028	a6b1g2	248	10
Varagic 2013a/b	PZ-II-028	a6b2g2	677	10
Varagic 2013a/b	PZ-II-028	a6b3g2	1871	10	No
Varagic 2013a/b	PZ-II-028	a6b3g2M130C + MTSEA-biotin	2400	30	Yes/No
Simeone 2017	PZ-II-028	a1b1	404	/	Yes
Simeone 2017	PZ-II-028	a1b3	1131	/	Yes
Varagic 2013a/b	PZ-II-029	a6b3g2M130C + MTSEA-biotin	700	10	No
Varagic 2013a/b	PZ-II-029	a6b3Q64Cg2 + MTSEA-biotin	250	10	No
Varagic 2013a/b	PZ-II-029	a1b1g2	133	10	No
Varagic 2013a/b	PZ-II-029	a1b2g2	235	10	No
Varagic 2013a/b	PZ-II-029	a1b3	213	10	No
Varagic 2013a/b	PZ-II-029	a1b3g2	189	10	No
Varagic 2013a/b	PZ-II-029	a2b1g2	100	10	Yes
Varagic 2013a/b	PZ-II-029	a2b2g2	262	10	No
Varagic 2013a/b	PZ-II-029	a2b3	159	10	Yes/No
Varagic 2013a/b	PZ-II-029	a2b3g2	150	10	No
Varagic 2013a/b	PZ-II-029	a3b1g2	140	10	No
Varagic 2013a/b	PZ-II-029	a3b2g2	337	10	No
Varagic 2013a/b	PZ-II-029	a3b3	238	10	Yes/No
Varagic 2013a/b	PZ-II-029	a3b3g2	159	10	No
Varagic 2013a/b	PZ-II-029	a4b1g2	161	10	No
Varagic 2013a/b	PZ-II-029	a4b2g2	183	10	No
Varagic 2013a/b	PZ-II-029	a4b3g2	213	10	No
Varagic 2013a/b	PZ-II-029	a5b1g2	183	10	No
Varagic 2013a/b	PZ-II-029	a5b2g2	241	10	No
Varagic 2013a/b	PZ-II-029	a5b3	274	10	Yes/No
Varagic 2013a/b	PZ-II-029	a5b3g2	181	10	No
Varagic 2013a/b	PZ-II-029	a6b1g2	148	10	No
Varagic 2013a/b	PZ-II-029	a6b2g2	518	10	No
Varagic 2013a/b	PZ-II-029	a6b3g2	713	10	No
Varagic 2013a/b	PZ-II-029	a6b3g2M130C + MTSEA-biotin	730	10	No
Simeone 2019	PZ-II-029	a6b3g2	802	30	Yes/No
Varagic 2013a/b	XHe-II-006	a1b3	216	10	Yes/No
Varagic 2013a/b	XHe-II-087c	a1b3	196	10	Yes/No
Varagic 2013a/b	XHe-II-087c	a1b3g2	141	10	No
Varagic 2013a/b	XHe-II-087c	a1V211Cb3Q64C + MTSEA-biotin	120	10	Yes
Varagic 2013a/b	XHe-II-087c	a2b3	126	10	Yes/No
Varagic 2013a/b	XHe-II-087c	a2b3g2	141	10	No
Varagic 2013a/b	XHe-II-087c	a3b3	137	10	Yes/No
Varagic 2013a/b	XHe-II-087c	a3b3g2	133	10	No
Varagic 2013a/b	XHe-II-087c	a4b3g2	167	10	Yes/No
Varagic 2013a/b	XHe-II-087c	a5b3	136	10	Yes/No
Varagic 2013a/b	XHe-II-087c	a5b3g2	122	10	No
Varagic 2013a/b	XHe-II-087c	a6b3g2	255	10	No
Varagic 2013a/b	XHe-II-17	a1b3	180	10	Yes/No
Varagic 2013a/b	XHe-II-17	a1b3g2	288	10	Yes/No
Varagic 2013a/b	XHe-II-17	a2b3	312	10	Yes/No
Varagic 2013a/b	XHe-II-17	a2b3g2	302	10	Yes/No
Varagic 2013a/b	XHe-II-17	a3b3	231	10	Yes/No
Varagic 2013a/b	XHe-II-17	a3b3g2	318	10	Yes/No
Varagic 2013a/b	XHe-II-17	a4b3g2	227	10	Yes/No
Varagic 2013a/b	XHe-II-17	a5b3	217	10	Yes/No
Varagic 2013a/b	XHe-II-17	a5b3g2	194	10	Yes/No
Varagic 2013a/b	XHe-II-17	a6b3g2	686	10	Yes/No
Varagic 2013a/b	XHe-III-006c	a1b3	110	10	No
Varagic 2013a/b	XHe-III-006c	a1b3g2	145	10	Yes/No
Varagic 2013a/b	XHe-III-006c	a2b3	157	10	No
Varagic 2013a/b	XHe-III-006c	a2b3g2	143	10	Yes
Varagic 2013a/b	XHe-III-006c	a3b3	114	10	No
Varagic 2013a/b	XHe-III-006c	a3b3g2	189	10	Yes/No
Varagic 2013a/b	XHe-III-006c	a4b3g2	122	10	Yes
Varagic 2013a/b	XHe-III-006c	a5b3	123	10	Yes
Varagic 2013a/b	XHe-III-006c	a5b3g2	114	10	No
Varagic 2013a/b	XHe-III-006c	a6b3g2	235	10	Yes/No
Varagic 2013a/b	XHe-III-063	a1b3	474	10	Yes/No
Varagic 2013a/b	XHe-III-24	a1b3	265	10	Yes/No
Varagic 2013a/b	XHe-III-24	a1b3g2	255	10	Yes/No
Varagic 2013a/b	XHe-III-24	a2b3	221	10	Yes/No
Varagic 2013a/b	XHe-III-24	a2b3g2	290	10	Yes/No
Varagic 2013a/b	XHe-III-24	a3b3	271	10	Yes/No
Varagic 2013a/b	XHe-III-24	a3b3g2	315	10	Yes/No
Varagic 2013a/b	XHe-III-24	a4b3g2	251	10	Yes/No
Varagic 2013a/b	XHe-III-24	a5b3	240	10	Yes/No
Varagic 2013a/b	XHe-III-24	a5b3g2	289	10	Yes/No
Varagic 2013a/b	XHe-III-24	a6b3g2	651	10	Yes/No
